# Supplementary material for: Comparison of the Mental Health Impact of COVID-19 on Vulnerable and Non-Vulnerable Groups: A Systematic Review and Meta-Analysis of Observational Studies
Source: Int J Environ Res Public Health. 2021 Oct 15;18(20):10830. doi: 10.3390/ijerph182010830 (PMC8535316; doi:10.3390/ijerph182010830)
Supplement: Supplementary file 1 [file ijerph-18-10830-s001.zip]

Archive with 1 entries (1 files):
- ijerph-1401124-supplementary.pdf
